# Supplementary material for: Optimal COVID-19 Vaccine Sharing Between Two Nations That Also Have Extensive Travel Exchanges
Source: Front Public Health. 2021 Aug 12;9:633144. doi: 10.3389/fpubh.2021.633144 (PMC8387873; doi:10.3389/fpubh.2021.633144)
Supplement: Supplementary file 1 [file Data_Sheet_1.zip]

Archive with 76 entries (64 files):
- supplemental_data_zip/python_code/
- supplemental_data_zip/python_code/figure1/
- supplemental_data_zip/python_code/figure1/figure1.eps
- supplemental_data_zip/python_code/figure1/figure1.jpg
- supplemental_data_zip/python_code/figure1/figure1.pdf
- supplemental_data_zip/python_code/figure1/figure1.py
- supplemental_data_zip/python_code/figure1/make_plot_hardwired.py
- supplemental_data_zip/python_code/figure1/make_plot_hardwired.pyc
- supplemental_data_zip/python_code/figure2/
- supplemental_data_zip/python_code/figure2/figure2.jpg
- supplemental_data_zip/python_code/figure2/figure2.pdf
- supplemental_data_zip/python_code/figure2/figure2.py
- supplemental_data_zip/python_code/figure2/figure2_make_data.py
- supplemental_data_zip/python_code/figure2/README
- supplemental_data_zip/python_code/figure2/top_level_loop_high.p
- supplemental_data_zip/python_code/figure2/top_level_loop_low.p
- supplemental_data_zip/python_code/figure3/
- supplemental_data_zip/python_code/figure3/figure3.jpg
- supplemental_data_zip/python_code/figure3/figure3.py
- supplemental_data_zip/python_code/figure3/figure3_make_data.py
- supplemental_data_zip/python_code/figure3/model_data/
- supplemental_data_zip/python_code/figure3/model_data/cumulative_final_deaths_1_beta1_0.25_f1_0.2_beta2_0.25_f2_0.2.npy.gz
- supplemental_data_zip/python_code/figure3/model_data/cumulative_final_deaths_1_beta1_0.25_f1_0.2_beta2_0.5_f2_0.2.npy.gz
- supplemental_data_zip/python_code/figure3/model_data/cumulative_final_deaths_2_beta1_0.25_f1_0.2_beta2_0.25_f2_0.2.npy.gz
- supplemental_data_zip/python_code/figure3/model_data/cumulative_final_deaths_2_beta1_0.25_f1_0.2_beta2_0.5_f2_0.2.npy.gz
- supplemental_data_zip/python_code/figure3/model_data/test_fractions_all_beta1_0.25_f1_0.2_beta2_0.25_f2_0.2.npy.gz
- supplemental_data_zip/python_code/figure3/model_data/test_fractions_all_beta1_0.25_f1_0.2_beta2_0.5_f2_0.2.npy.gz
- supplemental_data_zip/python_code/figure3/README
- supplemental_data_zip/python_code/figureS1/
- supplemental_data_zip/python_code/figureS1/figureS1.jpg
- supplemental_data_zip/python_code/figureS1/figureS1.py
- supplemental_data_zip/python_code/figureS1/figureS1_make_data.py
- supplemental_data_zip/python_code/figureS1/README
- supplemental_data_zip/python_code/figureS1/top_level_loop_high.p
- supplemental_data_zip/python_code/figureS1/top_level_loop_low.p
- supplemental_data_zip/python_code/figureS2/
- supplemental_data_zip/python_code/figureS2/figureS2.jpg
- supplemental_data_zip/python_code/figureS2/figureS2.py
- supplemental_data_zip/python_code/figureS2/figureS2_make_data.py
- supplemental_data_zip/python_code/figureS2/README
- supplemental_data_zip/python_code/figureS2/top_level_loop_high.p
- supplemental_data_zip/python_code/figureS2/top_level_loop_low.p
- supplemental_data_zip/python_code/figureS3/
- supplemental_data_zip/python_code/figureS3/figureS3.jpg
- supplemental_data_zip/python_code/figureS3/figureS3.py
- supplemental_data_zip/python_code/figureS3/figureS3_make_data.py
- supplemental_data_zip/python_code/figureS3/README
- supplemental_data_zip/python_code/figureS3/top_level_loop_high.p
- supplemental_data_zip/python_code/figureS3/top_level_loop_low.p
- supplemental_data_zip/python_code/figureS4/
- supplemental_data_zip/python_code/figureS4/figureS4.jpg
- supplemental_data_zip/python_code/figureS4/figureS4.py
- supplemental_data_zip/python_code/figureS4/figureS4_make_data.py
- supplemental_data_zip/python_code/figureS4/README
- supplemental_data_zip/python_code/figureS4/top_level_loop_high.p
- supplemental_data_zip/python_code/figureS4/top_level_loop_low.p
- supplemental_data_zip/python_code/figureS5/
- supplemental_data_zip/python_code/figureS5/figureS5.jpg
- supplemental_data_zip/python_code/figureS5/figureS5.py
- supplemental_data_zip/python_code/figureS5/figureS5_make_data.py
- supplemental_data_zip/python_code/figureS5/README
- supplemental_data_zip/python_code/figureS5/top_level_loop_high.p
- supplemental_data_zip/python_code/figureS5/top_level_loop_low.p
- supplemental_data_zip/python_code/figureS6/
- supplemental_data_zip/python_code/figureS6/figureS6.jpg
- supplemental_data_zip/python_code/figureS6/figureS6.py
- supplemental_data_zip/python_code/figureS6/figureS6_make_data.py
- supplemental_data_zip/python_code/figureS6/README
- supplemental_data_zip/python_code/figureS6/top_level_loop_high.p
- supplemental_data_zip/python_code/figureS6/top_level_loop_low.p
- supplemental_data_zip/python_code/modules/
- supplemental_data_zip/python_code/modules/odes_main.py
- supplemental_data_zip/python_code/modules/odes_main.pyc
- supplemental_data_zip/python_code/modules/odes_main_vaccine_waning.py
- supplemental_data_zip/python_code/modules/odes_main_vaccine_waning.pyc
- supplemental_data_zip/supplementary_information.pdf
