# Supplementary material for: Optimal COVID-19 Vaccine Sharing Between Two Nations That Also Have Extensive Travel Exchanges
Source: Front Public Health. 2021 Aug 12;9:633144. doi: 10.3389/fpubh.2021.633144 (PMC8387873; doi:10.3389/fpubh.2021.633144)
Supplement: Supplementary file 1 [file Data_Sheet_1.zip › supplemental_data_zip/python_code/figure1/figure1.py]

# This is the top level routines to model the effect of a vaccine on coronavirus spread (Chris Huntingford, chg@ceh.ac.uk) 
import os, sys
import numpy as np
sys.path.insert(0, '../modules')
import odes_main
import make_plot_hardwired

beta_1 = 0.25                             # Transmission rate, nation one ()
beta_2 = 0.25                             # Transmission rate, nation two ()

gamma = 0.2                               # Recovery rate, both countries (/day)
sigma = 0.0                               # Fraction returning to susceptible (zero implies immunity) (/day)
alpha = 0.005                             # Death rate (/day)

Q = 1.0*1E6                               # Number of vaccines produced (/day)

# Set the initial conditions
S_1_initial = 49.0 * 1E6                  # Number susceptible, nation one, time t=0 (People)
S_2_initial = 49.0 * 1E6                  # Number susceptible, nation two, time t=0 (People)

I_1_initial = 0.2 * 1E6                   # Number infected, nation one, time t=0 (People)
I_2_initial = 0.2 * 1E6                   # Number infected, nation two, time t=0 (People)

R_1_initial = 0.8 * 1E6                   # Number recovered, nation one, time t=0 (People)
R_2_initial = 0.8 * 1E6                   # Number recovered, nation two, time t=0 (People)

V_1_initial = 0.0                         # Number vaccinated, nation one, time t=0 (People)
V_2_initial = 0.0                         # Number vaccinated, nation two, time t=0 (People)


# Set up length of simulation, and the arrays to hold the state variables.
n_time = 100
d_time = 1.0                              # Timestepping
S_1_array = np.zeros(n_time+1) ; S_2_array = np.zeros(n_time+1)
I_1_array = np.zeros(n_time+1) ; I_2_array = np.zeros(n_time+1)
R_1_array = np.zeros(n_time+1) ; R_2_array = np.zeros(n_time+1)
V_1_array = np.zeros(n_time+1) ; V_2_array = np.zeros(n_time+1)
nu_array = np.zeros(n_time+1)             # "nu" pathway 
deaths_1 = np.zeros(n_time+1)             # Daily deaths (People/day)
deaths_1_cumulative = np.zeros(n_time+1)  # Total daily deaths (People/day)
deaths_2 = np.zeros(n_time+1)             # Daily deaths (People/day)
deaths_2_cumulative = np.zeros(n_time+1)  # Total daily deaths (People/day)

S_1_array[0] = S_1_initial         ; S_2_array[0] = S_2_initial 
I_1_array[0] = I_1_initial         ; I_2_array[0] = I_2_initial 
R_1_array[0] = R_1_initial         ; R_2_array[0] = R_2_initial 
V_1_array[0] = V_1_initial         ; V_2_array[0] = V_2_initial 

t=0                                       # Start time (days)
i_change = 0 
one_complete = False ; two_complete = False ; unphysical = []
for i_time in range(1, n_time+1):
    # Update the main forward ODEs
    S_1_in = S_1_array[i_time-1] ; S_2_in = S_2_array[i_time-1]
    I_1_in = I_1_array[i_time-1] ; I_2_in = I_2_array[i_time-1]
    R_1_in = R_1_array[i_time-1] ; R_2_in = R_2_array[i_time-1]
    V_1_in = V_1_array[i_time-1] ; V_2_in = V_2_array[i_time-1]

    N_1_in = S_1_in + I_1_in + R_1_in + V_1_in
    N_2_in = S_2_in + I_2_in + R_2_in + V_2_in

    t = t+d_time

    # Set the vaccine decision (nu=1 means all vaccines for nation one at time of specification)
    f_1 = 0.2            # Fraction of nation one in nation two
    f_2 = 0.2            # Fraction of nation two in nation one
    # Switch once 20% of the population are vaccinated. Then come back again to nation one, then finally back to nation two.
    if i_change == 0 and V_1_in > 0.2*N_1_in: 
        i_change=1
    if i_change == 1 and V_2_in > 0.2*N_2_in:
        i_change=2

    if i_change == 0: 
        nu = 1.0 
        nu_array[i_time-1] = nu
    elif i_change == 1:
        nu = 0.0 
        nu_array[i_time-1] = nu
    elif i_change == 2:
        nu = 1.0 
        nu_array[i_time-1] = nu
    else:
        print 'Should not be here' ; sys.exit()

    # Override if all vaccinated
    if V_1_in > 0.99*N_1_in:
        one_complete = True
    if V_2_in > 0.99*N_2_in:
        two_complete = True

    if one_complete:
        nu = 0.0                                # This is a numerical check, so here physically unrealistic
        nu_array[i_time-1] = nu
    if two_complete:
        nu = 1.0
        nu_array[i_time-1] = nu
    if one_complete and two_complete:
        unphysical.append(i_time)

    ensemble_nam = 'Extensive inter-country exchange with vaccine sharing\n after 20% of nation one inoculated'
    ensemble_nam_pdf = 'extensive_exchange_sharing_with_nation_one_20pc'

    S_1_out, S_2_out, I_1_out, I_2_out, R_1_out, R_2_out, V_1_out, V_2_out = \
        odes_main.odes_main(S_1_in, S_2_in, I_1_in, I_2_in, R_1_in, R_2_in, V_1_in, V_2_in, N_1_in, N_2_in,\
        beta_1, beta_2, f_1, f_2, gamma, sigma, alpha, Q, nu, d_time)

    S_1_array[i_time] = S_1_out ; S_2_array[i_time] = S_2_out
    I_1_array[i_time] = I_1_out ; I_2_array[i_time] = I_2_out
    R_1_array[i_time] = R_1_out ; R_2_array[i_time] = R_2_out
    V_1_array[i_time] = V_1_out ; V_2_array[i_time] = V_2_out

    deaths_1[i_time] = alpha*I_1_out
    deaths_1_cumulative[i_time] = deaths_1_cumulative[i_time-1]+deaths_1[i_time]
    deaths_2[i_time] = alpha*I_2_out
    deaths_2_cumulative[i_time] = deaths_2_cumulative[i_time-1]+deaths_2[i_time]

    if i_time == n_time:
        nu_array[i_time] = nu_array[i_time-1]

if len(unphysical) == 0:
    i_full_vac = n_time + 1-1 
else:
    i_full_vac = unphysical[0] 

# For the paper, we hardwird the "y" axes 
make_plot_hardwired.make_plot_hardwired(ensemble_nam, ensemble_nam_pdf, nu_array[:], deaths_1_cumulative[:], deaths_2_cumulative[:],\
          S_1_array[:], I_1_array[:], R_1_array[:], V_1_array[:], \
          S_2_array[:], I_2_array[:], R_2_array[:], V_2_array[:], i_full_vac)

sys.exit()
