# Supplementary material for: Optimal COVID-19 Vaccine Sharing Between Two Nations That Also Have Extensive Travel Exchanges
Source: Front Public Health. 2021 Aug 12;9:633144. doi: 10.3389/fpubh.2021.633144 (PMC8387873; doi:10.3389/fpubh.2021.633144)
Supplement: Supplementary file 1 [file Data_Sheet_1.zip › supplemental_data_zip/python_code/figure1/make_plot_hardwired.py]

def make_plot_hardwired(ensemble_nam, ensemble_nam_pdf, nu_array, deaths_1_cumulative, deaths_2_cumulative, \
              S_1_array, I_1_array, R_1_array, V_1_array,\
              S_2_array, I_2_array, R_2_array, V_2_array, i_full_vac):

    import numpy as np
    import matplotlib.pyplot as plt
    import matplotlib as mpl

    fig=plt.figure(figsize=(6.0, 12.0))
    mpl.rcParams['axes.labelsize']=8
    mpl.rcParams['xtick.labelsize']=8
    mpl.rcParams['ytick.labelsize']=8

    n_day = nu_array.shape[0]
    x_day = np.zeros(nu_array.shape[0])
    for i_day in range(0,n_day):
        x_day[i_day] = np.float(i_day)

    # Make a 5x2 diagram
    titles = ['Fraction of Vaccines, Nation 1', 'Fraction of Vaccines, Nation 2',\
              'Cumulative Deaths, Nation 1', 'Cumulative Deaths, Nation 2',\
              'Susceptibles, Nation 1', 'Susceptibles, Nation 2',\
              'Infected, Nation 1', 'Infected, Nation 2',\
              'Recovered, Nation 1', 'Recovered, Nation 2',\
              'Vaccinated, Nation 1', 'Vaccinated, Nation 2']

    nation_1_colour = 'red'
    nation_2_colour = 'orange'

    ax1=plt.subplot(6,2,1)
    ax1.plot(x_day, nu_array, color=nation_1_colour, lw=2.0)
    ax1.set_ylim((-0.1, 1.1))
#    ax1.set_ylabel(r'$\nu$ ')
    ax1.set_title(titles[0],fontsize=10)

    ax2=plt.subplot(6,2,2)
    ax2.plot(x_day, 1.0-nu_array, color=nation_2_colour, lw=2.0)
    ax2.set_ylim((-0.1, 1.1))
#    ax2.set_ylabel(r'$(1-\nu)$ ')
    ax2.set_title(titles[1],fontsize=10)

    ax3=plt.subplot(6,2,3)
    ax3.plot(x_day, deaths_1_cumulative*1.0E-6, color=nation_1_colour, lw=2.0)
    ax3.set_ylim((0.0, 0.07))
    ax3.set_ylabel('People (Millions)')
    ax3.set_title(titles[2],fontsize=10)
    ax3.ticklabel_format(useOffset=False, style='plain')
    y_bottom, y_top = ax3.get_ylim()
    ax3.text(50.0, y_bottom + 0.16*(y_top - y_bottom), 'Deaths at full\nvaccination =\n'+str(np.int(deaths_1_cumulative[i_full_vac])), fontsize=8)

    ax4=plt.subplot(6,2,4)
    ax4.plot(x_day, deaths_2_cumulative*1.0E-6, color=nation_2_colour, lw=2.0)
    ax4.set_ylim((0.0, 0.07))
    ax4.set_ylabel('People (Millions)')
    ax4.set_title(titles[3],fontsize=10)
    ax4.ticklabel_format(useOffset=False,style='plain')
    y_bottom, y_top = ax4.get_ylim()
    ax4.text(50.0, y_bottom + 0.16*(y_top - y_bottom), 'Deaths at full\nvaccination =\n'+str(np.int(deaths_2_cumulative[i_full_vac])), fontsize=8)

    ax5=plt.subplot(6,2,5)
    ax5.plot(x_day, S_1_array*1.0E-6, color=nation_1_colour, lw=2.0)
    ax5.set_ylim((-2.0, 50.0))
    ax5.set_ylabel('People (Millions)')
    ax5.set_title(titles[4],fontsize=10)
    ax5.ticklabel_format(useOffset=False, style='plain')

    ax6=plt.subplot(6,2,6)
    ax6.plot(x_day, S_2_array*1.0E-6, color=nation_2_colour, lw=2.0)
    ax6.set_ylim((-2.0, 50.0))
    ax6.set_ylabel('People (Millions)')
    ax6.set_title(titles[5],fontsize=10)
    ax6.ticklabel_format(useOffset=False, style='plain')

    ax7=plt.subplot(6,2,7)
    ax7.plot(x_day, I_1_array*1.0E-6, color=nation_1_colour, lw=2.0)
    ax7.set_ylim((-0.013, 0.35))
    ax7.set_ylabel('People (Millions)')
    ax7.set_title(titles[6],fontsize=10)
    ax7.ticklabel_format(useOffset=False, style='plain')

    ax8=plt.subplot(6,2,8)
    ax8.plot(x_day, I_2_array*1.0E-6, color=nation_2_colour, lw=2.0)
    ax8.set_ylim((-0.013, 0.35))
    ax8.set_ylabel('People (Millions)')
    ax8.set_title(titles[7],fontsize=10)
    ax8.ticklabel_format(useOffset=False, style='plain')

    ax9=plt.subplot(6,2,9)
    ax9.plot(x_day, R_1_array*1.0E-6, color=nation_1_colour, lw=2.0)
    ax9.set_ylim((-0.1, 3.0))
    ax9.set_ylabel('People (Millions)')
    ax9.set_title(titles[8],fontsize=10)
    ax9.ticklabel_format(useOffset=False, style='plain')

    ax10=plt.subplot(6,2,10)
    ax10.plot(x_day, R_2_array*1.0E-6, color=nation_2_colour, lw=2.0)
    ax10.set_ylim((-0.1, 3.0))
    ax10.set_ylabel('People (Millions)')
    ax10.set_title(titles[9],fontsize=10)
    ax10.ticklabel_format(useOffset=False, style='plain')

    ax11=plt.subplot(6,2,11)
    ax11.plot(x_day, V_1_array*1.0E-6, color=nation_1_colour, lw=2.0)
    ax11.set_ylim((-2.0, 52.0))
    ax11.set_ylabel('People (Millions)')
    ax11.set_title(titles[10],fontsize=10)
    ax11.ticklabel_format(useOffset=False, style='plain')
    ax11.set_xlabel('Days')

    ax12=plt.subplot(6,2,12)
    ax12.plot(x_day, V_2_array*1.0E-6, color=nation_2_colour, lw=2.0)
    ax12.set_ylim((-2.0, 52.0))
    ax12.set_ylabel('People (Millions)')
    ax12.set_title(titles[11],fontsize=10)
    ax12.ticklabel_format(useOffset=False, style='plain')
    ax12.set_xlabel('Days')

#    plt.suptitle(ensemble_nam, weight='bold')
    plt.subplots_adjust(wspace=0.4, hspace=0.4, bottom=0.05, top = 0.97)
    plt.savefig('figure1.pdf')
    plt.savefig('figure1.eps')
    plt.savefig('figure1.jpg', dpi=300)

    return
