# Supplementary material for: Optimal COVID-19 Vaccine Sharing Between Two Nations That Also Have Extensive Travel Exchanges
Source: Front Public Health. 2021 Aug 12;9:633144. doi: 10.3389/fpubh.2021.633144 (PMC8387873; doi:10.3389/fpubh.2021.633144)
Supplement: Supplementary file 1 [file Data_Sheet_1.zip › supplemental_data_zip/python_code/figure3/figure3.py]

# This code makes Figure 3. It reads in six .npy data files, generated by "figure3_make_data.py" 
# C. Huntingford (chg@ceh.ac.uk)
import os,sys
import numpy as np
import matplotlib.pyplot as plt
import matplotlib as mpl

# Single column width is 88mm.
fig=plt.figure(figsize=(8.5, 7.0))
mpl.rcParams['axes.labelsize']=9
mpl.rcParams['xtick.labelsize']=9
mpl.rcParams['ytick.labelsize']=9

# Going for a 2x2 plot. Top row is the scatter plot of deaths (nation one versus nation two).
# Bottom row is a colour coded histogram, as a function of mean sharing.
for i_plot in range(0,2):

    # Read in the npy files of fractional pathways, and total deaths.
    if i_plot == 0:
        test_fractions_all = np.load('model_data/test_fractions_all_beta1_0.25_f1_0.2_beta2_0.25_f2_0.2.npy') 
        cumulative_final_deaths_1 = np.load('model_data/cumulative_final_deaths_1_beta1_0.25_f1_0.2_beta2_0.25_f2_0.2.npy')
        cumulative_final_deaths_2 = np.load('model_data/cumulative_final_deaths_2_beta1_0.25_f1_0.2_beta2_0.25_f2_0.2.npy')
    else:
        test_fractions_all = np.load('model_data/test_fractions_all_beta1_0.25_f1_0.2_beta2_0.5_f2_0.2.npy') 
        cumulative_final_deaths_1 = np.load('model_data/cumulative_final_deaths_1_beta1_0.25_f1_0.2_beta2_0.5_f2_0.2.npy')
        cumulative_final_deaths_2 = np.load('model_data/cumulative_final_deaths_2_beta1_0.25_f1_0.2_beta2_0.5_f2_0.2.npy')

    # Now do a scatter plot. With "x" as Nation One and "y" as Nation Two.
    n_pts = cumulative_final_deaths_1.shape[0]

    # Find out where points are for no initial sharing (over first 3 blocks).
    i_index_no_share = []
    for i_pts in range(0, n_pts):
        if np.mean(test_fractions_all[0:3,i_pts]) > 0.99:
           i_index_no_share.append(i_pts)

    # Find the minimum number of deaths, Nation One
    i_index_overall_min_1 = np.argmin(cumulative_final_deaths_1)

    ## TOP ROW ##
    ax1=plt.subplot(2,2,i_plot+1)

    ax1.scatter(cumulative_final_deaths_1, cumulative_final_deaths_2, color='lightgreen', s=4)
    ax1.scatter(cumulative_final_deaths_1[i_index_no_share], cumulative_final_deaths_2[i_index_no_share], color='blue', s=4)

    # Overplot in blue where zero sharing in the first three weeks
    ax1.set_xlabel('Deaths in Nation One', fontsize=10)
    ax1.set_ylabel('Deaths in Nation Two', fontsize=10)

    if i_plot == 0:
        x_lower = 30000.0 ; x_upper = 82000.0
        y_lower = 30000.0 ; y_upper = 82000.0
    else:
        x_lower = 30000.0 ; x_upper = 1000000.0
        y_lower = 30000.0 ; y_upper = 1000000.0

    ax1.set_xlim(x_lower, x_upper)
    ax1.set_ylim(y_lower, y_upper)

    if i_plot == 0:
        ax1.text(x_lower - 0.05*(x_upper - x_lower), y_lower + 1.05*(y_upper - y_lower), 'a', fontweight='bold', fontsize=10)
        ax1.text(x_lower + 0.04*(x_upper - x_lower), y_lower + 0.12*(y_upper - y_lower), r'$\beta_{1} = 0.25}$', fontsize=11)
        ax1.text(x_lower + 0.04*(x_upper - x_lower), y_lower + 0.05*(y_upper - y_lower), r'$\beta_{2} = 0.25$', fontsize=11)
    else:
        ax1.text(x_lower - 0.05*(x_upper - x_lower), y_lower + 1.05*(y_upper - y_lower), 'b', fontweight='bold', fontsize=10)
        ax1.text(x_lower + 0.04*(x_upper - x_lower), y_lower + 0.12*(y_upper - y_lower), r'$\beta_{1} = 0.25$', fontsize=11)
        ax1.text(x_lower + 0.04*(x_upper - x_lower), y_lower + 0.05*(y_upper - y_lower), r'$\beta_{2} = 0.5$', fontsize=11)

    ax1.text(x_lower + 0.29*(x_upper - x_lower), y_lower + 0.86*(y_upper - y_lower), 
               'Blue dots retain all vaccines in\nnation one for at least 42 days', fontsize=9, color='blue')

    ## BOTTOM ROW ##
    print test_fractions_all.shape
    print cumulative_final_deaths_1.shape
    print cumulative_final_deaths_2.shape

    # This is very clunky - likely a better way. These hold the total number of deaths
    a1=[] ; a2=[] ; a3=[] ; a4=[] ; a5=[] ; a6=[] ; a7=[] ; a8=[] ; a9=[] ; a10=[]
    for i_pts in range(0, n_pts):
        mean_first_three =  np.mean(test_fractions_all[0:3,i_pts])
        if -0.0001 <= mean_first_three < 0.1:
            a1.append(cumulative_final_deaths_1[i_pts] + cumulative_final_deaths_2[i_pts])
        elif 0.1 <= mean_first_three < 0.2:
            a2.append(cumulative_final_deaths_1[i_pts] + cumulative_final_deaths_2[i_pts])
        elif 0.2 <= mean_first_three < 0.3:
            a3.append(cumulative_final_deaths_1[i_pts] + cumulative_final_deaths_2[i_pts])
        elif 0.3 <= mean_first_three < 0.4:
            a4.append(cumulative_final_deaths_1[i_pts] + cumulative_final_deaths_2[i_pts])
        elif 0.4 <= mean_first_three < 0.5:
            a5.append(cumulative_final_deaths_1[i_pts] + cumulative_final_deaths_2[i_pts])
        elif 0.5 <= mean_first_three < 0.6:
            a6.append(cumulative_final_deaths_1[i_pts] + cumulative_final_deaths_2[i_pts])
        elif 0.6 <= mean_first_three < 0.7:
            a7.append(cumulative_final_deaths_1[i_pts] + cumulative_final_deaths_2[i_pts])
        elif 0.7 <= mean_first_three < 0.8:
            a8.append(cumulative_final_deaths_1[i_pts] + cumulative_final_deaths_2[i_pts])
        elif 0.8 <= mean_first_three < 0.9:
            a9.append(cumulative_final_deaths_1[i_pts] + cumulative_final_deaths_2[i_pts])
        elif 0.9 <= mean_first_three < 1.0001:
            a10.append(cumulative_final_deaths_1[i_pts] + cumulative_final_deaths_2[i_pts])
        else:
            print 'Not caught value - error?'

    a1_avg = np.mean(a1) ; a2_avg = np.mean(a2) ; a3_avg = np.mean(a3) ; a4_avg = np.mean(a4) ; a5_avg = np.mean(a5) 
    a6_avg = np.mean(a6) ; a7_avg = np.mean(a7) ; a8_avg = np.mean(a8) ; a9_avg = np.mean(a9) ; a10_avg = np.mean(a10) 

    a1_std = np.std(a1) ; a2_std = np.std(a2) ; a3_std = np.std(a3) ; a4_std = np.std(a4) ; a5_std = np.std(a5) 
    a6_std = np.std(a6) ; a7_std = np.std(a7) ; a8_std = np.std(a8) ; a9_std = np.std(a9) ; a10_std = np.std(a10) 


    ax2=plt.subplot(2,2,i_plot+3)
    ax2.scatter([0.05, 0.15, 0.25, 0.35, 0.45, 0.55, 0.65, 0.75, 0.85, 0.95],\
                [a1_avg, a2_avg, a3_avg, a4_avg, a5_avg, a6_avg, a7_avg, a8_avg, a9_avg, a10_avg], color='red', s=20)
    ax2.set_ylabel('Total Deaths (Nation One plus Nation Two)', fontsize=10)
    ax2.set_xlabel('Mean '+r'$\nu_{1}$'+' value in first 42 days', fontsize=10)

    ax2.plot([0.05, 0.05], [a1_avg - 2.0*a1_std, a1_avg + 2.0*a1_std], color='black')
    ax2.plot([0.15, 0.15], [a2_avg - 2.0*a2_std, a2_avg + 2.0*a2_std], color='black')
    ax2.plot([0.25, 0.25], [a3_avg - 2.0*a3_std, a3_avg + 2.0*a3_std], color='black')
    ax2.plot([0.35, 0.35], [a4_avg - 2.0*a4_std, a4_avg + 2.0*a4_std], color='black')
    ax2.plot([0.45, 0.45], [a5_avg - 2.0*a5_std, a5_avg + 2.0*a5_std], color='black')
    ax2.plot([0.55, 0.55], [a6_avg - 2.0*a6_std, a6_avg + 2.0*a6_std], color='black')
    ax2.plot([0.65, 0.65], [a7_avg - 2.0*a7_std, a7_avg + 2.0*a7_std], color='black')
    ax2.plot([0.75, 0.75], [a8_avg - 2.0*a8_std, a8_avg + 2.0*a8_std], color='black')
    ax2.plot([0.85, 0.85], [a9_avg - 2.0*a9_std, a9_avg + 2.0*a9_std], color='black')
    ax2.plot([0.95, 0.95], [a10_avg - 2.0*a10_std, a10_avg + 2.0*a10_std], color='black')

    x_lower, x_upper = ax2.get_xlim() ; y_lower, y_upper = ax2.get_ylim() 
    if i_plot == 0:
        ax2.text(x_lower - 0.05*(x_upper - x_lower), y_lower + 1.05*(y_upper - y_lower), 'c', fontweight='bold', fontsize=10)
        ax2.text(x_lower + 0.04*(x_upper - x_lower), y_lower + 0.12*(y_upper - y_lower), r'$\beta_{1} = 0.25$', fontsize=11)
        ax2.text(x_lower + 0.04*(x_upper - x_lower), y_lower + 0.05*(y_upper - y_lower), r'$\beta_{2} = 0.25$', fontsize=11)
    else:
        ax2.text(x_lower - 0.05*(x_upper - x_lower), y_lower + 1.05*(y_upper - y_lower), 'd', fontweight='bold', fontsize=10)
        ax2.text(x_lower + 0.04*(x_upper - x_lower), y_lower + 0.92*(y_upper - y_lower), r'$\beta_{1} = 0.25$', fontsize=11)
        ax2.text(x_lower + 0.04*(x_upper - x_lower), y_lower + 0.85*(y_upper - y_lower), r'$\beta_{2} = 0.5$', fontsize=11)

plt.subplots_adjust(bottom = 0.08, top = 0.95, wspace=0.5, right=0.96, left=0.12, hspace=0.35)
plt.savefig('figure3.jpg')
sys.exit()
