# Supplementary material for: Optimal COVID-19 Vaccine Sharing Between Two Nations That Also Have Extensive Travel Exchanges
Source: Front Public Health. 2021 Aug 12;9:633144. doi: 10.3389/fpubh.2021.633144 (PMC8387873; doi:10.3389/fpubh.2021.633144)
Supplement: Supplementary file 1 [file Data_Sheet_1.zip › supplemental_data_zip/python_code/figure3/figure3_make_data.py]

# This is the top level routine that tries different fractions of sharing, for Figure 3 (C. Huntingford, chg@ceh.ac.uk)
import os, sys
import numpy as np
sys.path.insert(0, '../modules')
import odes_main

run = 'two'                               # Set this as "one" to get symettric beta, "two" otherwise
if run == 'one':
    beta_1 = 0.25                             # Transmission rate, nation one ()
    beta_2 = 0.25                             # Transmission rate, nation two ()
    f_1 = 0.2
    f_2 = 0.2
elif run == 'two':
    beta_1 = 0.25                             # Transmission rate, nation one ()
    beta_2 = 0.5                              # Transmission rate, nation two ()
    f_1 = 0.2
    f_2 = 0.2
else:
    print 'Wrong name' ; sys.exit()

name_simulation_set = 'beta1_'+str(beta_1)+'_f1_'+str(f_1)+'_beta2_'+str(beta_2)+'_f2_'+str(f_2)

gamma = 0.2                               # Recovery rate, both countries (/day)
sigma = 0.0                               # Fraction returning to susceptible (zero implies immunity) (/day)
alpha = 0.005                             # Death rate (/day)

Q = 1.0*1E6                               # Number of vaccines produced (/day)

# Set the initial conditions
S_1_initial = 49.0 * 1E6                  # Number susceptible, nation one, time t=0 (People)
S_2_initial = 49.0 * 1E6                  # Number susceptible, nation two, time t=0 (People)

I_1_initial = 0.2 * 1E6                   # Number infected, nation one, time t=0 (People)
I_2_initial = 0.2 * 1E6                   # Number infected, nation two, time t=0 (People)

R_1_initial = 0.8 * 1E6                   # Number recovered, nation one, time t=0 (People)
R_2_initial = 0.8 * 1E6                   # Number recovered, nation two, time t=0 (People)

V_1_initial = 0.0                         # Number vaccinated, nation one, time t=0 (People)
V_2_initial = 0.0                         # Number vaccinated, nation two, time t=0 (People)

# Set up number of ensembles, their differences, and initialise associated arrays
# We assume that policy is re-considered every 14 days. Hence, we will populate "nu_array_initial" with vals as follows:
n_time = 100
d_time = 1.0                              # Timestepping

test_periods = [ [0,13], [14,27], [28,41], [42,55], [56,69], [70,83], [84,100] ]     # 7 periods.
test_fractions  = [0.0, 0.2, 0.4, 0.6, 0.8, 1.0]

n_periods = len(test_periods)
n_fractions = len(test_fractions)
n_ens = n_fractions**n_periods                           # Set the number of ensembles
nu_array_initial = np.zeros((n_time+1, n_ens))             # This is the actual "nu" pathway, once it is factored in when everyone is vaccinated.
nu_array_initial[:,:] = 999.9

test_fractions_all = np.zeros((n_periods, n_ens))
cumulative_final_deaths_1 = np.zeros(n_ens)
cumulative_final_deaths_2 = np.zeros(n_ens)

# Indexing the fraction array as follows. Not that the hardwiring is present for the fortnight period.
# Indexing values in test_fractions as 0, 1, 2, 3, 4, 5, then the test_periods are populated as:
# [0,0,0,0,0,0,0], [1,0,0,0,0,0,0], [2,0,0,0,0,0,0].....[0,1,0,0,0,0,0], [1,1,0,0,0,0,0], [2,1,0,0,0,0,0], .....
i_ens = 0
for i_time_7 in range(0,n_fractions):                            # Last fortnight
    for i_time_6 in range(0,n_fractions):
        for i_time_5 in range(0,n_fractions):
            for i_time_4 in range(0,n_fractions):
                for i_time_3 in range(0,n_fractions):
                    for i_time_2 in range(0,n_fractions):
                        for i_time_1 in range(0,n_fractions):    # First fortnight
                            nu_array_initial[test_periods[6][0]:test_periods[6][1]+1, i_ens] = test_fractions[i_time_7]
                            nu_array_initial[test_periods[5][0]:test_periods[5][1]+1, i_ens] = test_fractions[i_time_6]
                            nu_array_initial[test_periods[4][0]:test_periods[4][1]+1, i_ens] = test_fractions[i_time_5]
                            nu_array_initial[test_periods[3][0]:test_periods[3][1]+1, i_ens] = test_fractions[i_time_4]
                            nu_array_initial[test_periods[2][0]:test_periods[2][1]+1, i_ens] = test_fractions[i_time_3]
                            nu_array_initial[test_periods[1][0]:test_periods[1][1]+1, i_ens] = test_fractions[i_time_2]
                            nu_array_initial[test_periods[0][0]:test_periods[0][1]+1, i_ens] = test_fractions[i_time_1]

                            test_fractions_all[6, i_ens] = test_fractions[i_time_7] 
                            test_fractions_all[5, i_ens] = test_fractions[i_time_6] 
                            test_fractions_all[4, i_ens] = test_fractions[i_time_5] 
                            test_fractions_all[3, i_ens] = test_fractions[i_time_4] 
                            test_fractions_all[2, i_ens] = test_fractions[i_time_3] 
                            test_fractions_all[1, i_ens] = test_fractions[i_time_2] 
                            test_fractions_all[0, i_ens] = test_fractions[i_time_1] 

                            i_ens = i_ens + 1

print 'Fractions set up'
print np.amax(nu_array_initial), np.mean(nu_array_initial)


S_1_array = np.zeros((n_time+1, n_ens)) ; S_2_array = np.zeros((n_time+1, n_ens))
I_1_array = np.zeros((n_time+1, n_ens)) ; I_2_array = np.zeros((n_time+1, n_ens))
R_1_array = np.zeros((n_time+1, n_ens)) ; R_2_array = np.zeros((n_time+1, n_ens))
V_1_array = np.zeros((n_time+1, n_ens)) ; V_2_array = np.zeros((n_time+1, n_ens))

nu_array = np.zeros((n_time+1, n_ens))             # This is the actual "nu" pathway, once it is factored in when everyone is vaccinated.

deaths_1 = np.zeros((n_time+1, n_ens))             # Daily deaths (People/day)
deaths_1_cumulative = np.zeros((n_time+1, n_ens))  # Total daily deaths (People/day)
deaths_2 = np.zeros((n_time+1, n_ens))             # Daily deaths (People/day)
deaths_2_cumulative = np.zeros((n_time+1, n_ens))  # Total daily deaths (People/day)

S_1_array[0, :] = S_1_initial         ; S_2_array[0, :] = S_2_initial 
I_1_array[0, :] = I_1_initial         ; I_2_array[0, :] = I_2_initial 
R_1_array[0, :] = R_1_initial         ; R_2_array[0, :] = R_2_initial 
V_1_array[0, :] = V_1_initial         ; V_2_array[0, :] = V_2_initial 

for i_ens in range(0, n_ens):
    if i_ens % 100 == 0:
        print 'i_ens = ',i_ens

    t=0                                       # Start time (days)
    i_change = 0 
    one_complete = False ; two_complete = False ; unphysical = []
    i_change_tally_1 = 0 ; i_change_tally_2 = 0              # These check that the fully vaccinated switch only changes once

    for i_time in range(1, n_time+1):
        # Update the main forward ODEs
        S_1_in = S_1_array[i_time-1, i_ens] ; S_2_in = S_2_array[i_time-1, i_ens]
        I_1_in = I_1_array[i_time-1, i_ens] ; I_2_in = I_2_array[i_time-1, i_ens]
        R_1_in = R_1_array[i_time-1, i_ens] ; R_2_in = R_2_array[i_time-1, i_ens]
        V_1_in = V_1_array[i_time-1, i_ens] ; V_2_in = V_2_array[i_time-1, i_ens]

        N_1_in = S_1_in + I_1_in + R_1_in + V_1_in
        N_2_in = S_2_in + I_2_in + R_2_in + V_2_in

        t = t+d_time

        # Now set up the code to provide different pathways in nu.
        nu = nu_array_initial[i_time-1, i_ens] 
        nu_array[i_time-1, i_ens] = nu

        # Override if all vaccinated. See check before that N_1 always goes down, V_1 always goes up
        one_complete_previous = one_complete ; two_complete_previous = two_complete
        if V_1_in > 0.99*N_1_in:
            one_complete = True
        if V_2_in > 0.99*N_2_in:
            two_complete = True

        if one_complete:
            nu = 0.0
            nu_array[i_time-1, i_ens] = nu
        if two_complete:
            nu = 1.0
            nu_array[i_time-1, i_ens] = nu
        if one_complete and two_complete:
            unphysical.append(i_time)


        S_1_out, S_2_out, I_1_out, I_2_out, R_1_out, R_2_out, V_1_out, V_2_out = \
            odes_main.odes_main(S_1_in, S_2_in, I_1_in, I_2_in, R_1_in, R_2_in, V_1_in, V_2_in, N_1_in, N_2_in,\
            beta_1, beta_2, f_1, f_2, gamma, sigma, alpha, Q, nu, d_time)

        S_1_array[i_time, i_ens] = S_1_out ; S_2_array[i_time, i_ens] = S_2_out
        I_1_array[i_time, i_ens] = I_1_out ; I_2_array[i_time, i_ens] = I_2_out
        R_1_array[i_time, i_ens] = R_1_out ; R_2_array[i_time, i_ens] = R_2_out
        V_1_array[i_time, i_ens] = V_1_out ; V_2_array[i_time, i_ens] = V_2_out

        deaths_1[i_time] = alpha*I_1_out
        deaths_1_cumulative[i_time, i_ens] = deaths_1_cumulative[i_time-1, i_ens]+deaths_1[i_time, i_ens]
        deaths_2[i_time] = alpha*I_2_out
        deaths_2_cumulative[i_time, i_ens] = deaths_2_cumulative[i_time-1, i_ens]+deaths_2[i_time, i_ens]

        if i_time == n_time:
            nu_array[i_time, i_ens] = nu_array[i_time-1, i_ens]

        # Confirmation for the 0.99 switch, that these only change once.
        if one_complete_previous == False and one_complete == True:
            i_change_tally_1 = i_change_tally_1+1
            if i_change_tally_1 >= 2:
                print 'Too many switches for fully vaccinated' ; sys.exit()
        if two_complete_previous == False and two_complete == True:
            i_change_tally_2 = i_change_tally_2+1
            if i_change_tally_2 >= 2:
                print 'Too many switches for fully vaccinated' ; sys.exit()

    if len(unphysical) == 0:
        i_full_vac = n_time + 1-1 
    else:
        i_full_vac = unphysical[0] 

    cumulative_final_deaths_1[i_ens] = deaths_1_cumulative[i_full_vac, i_ens]
    cumulative_final_deaths_2[i_ens] = deaths_2_cumulative[i_full_vac, i_ens]

# Save the data
np.save('model_data/test_fractions_all_'+name_simulation_set+'.npy', test_fractions_all)
np.save('model_data/cumulative_final_deaths_1_'+name_simulation_set+'.npy', cumulative_final_deaths_1)
np.save('model_data/cumulative_final_deaths_2_'+name_simulation_set+'.npy', cumulative_final_deaths_2)

sys.exit()
