# Supplementary material for: Optimal COVID-19 Vaccine Sharing Between Two Nations That Also Have Extensive Travel Exchanges
Source: Front Public Health. 2021 Aug 12;9:633144. doi: 10.3389/fpubh.2021.633144 (PMC8387873; doi:10.3389/fpubh.2021.633144)
Supplement: Supplementary file 1 [file Data_Sheet_1.zip › supplemental_data_zip/python_code/figure3/README]

The code in this directory builds figure3 of Huntingford et al (2021). (chg@ceh.ac.uk).

The code that creates the model-based data is "figure3_make_data.py". This code take a substantial amount of time to run (couple of hours on a current linux box).

"figure3_make_data.py" has to be run twice, for symmetric and asymmetric beta values. This is achieved by setting variable "run"
to either "one" or "two". Data from each run is placed in "model_data"

figure3.py then builds the figure itself
