# Supplementary material for: Optimal COVID-19 Vaccine Sharing Between Two Nations That Also Have Extensive Travel Exchanges
Source: Front Public Health. 2021 Aug 12;9:633144. doi: 10.3389/fpubh.2021.633144 (PMC8387873; doi:10.3389/fpubh.2021.633144)
Supplement: Supplementary file 1 [file Data_Sheet_1.zip › supplemental_data_zip/python_code/figureS1/figureS1.py]

# Chris Huntingford (chg@ceh.ac.uk) 
import os, sys
import numpy as np
import matplotlib.pyplot as plt
import matplotlib as mpl
import pickle

pickle_data_in_high = pickle.load( open ('top_level_loop_high.p', 'rb') )
deaths_1_cumulative_high = pickle_data_in_high[0]
deaths_2_cumulative_high = pickle_data_in_high[1]
i_full_val_all_high = pickle_data_in_high[2]

pickle_data_in_low = pickle.load( open ('top_level_loop_low.p', 'rb') )
deaths_1_cumulative_low = pickle_data_in_low[0]
deaths_2_cumulative_low = pickle_data_in_low[1]
i_full_val_all_low = pickle_data_in_low[2]

n_ens = deaths_1_cumulative_high.shape[1]
x_array = np.zeros(n_ens)

# Set up everything for the high exchange
y_array_1_high = np.zeros(n_ens)
y_array_2_high = np.zeros(n_ens)
y_array_running_1_high = np.zeros(n_ens)
y_array_running_2_high = np.zeros(n_ens)

for i in range(0,n_ens):
    x_array[i] = np.float(i)+1.0
    y_array_1_high[i] = deaths_1_cumulative_high[i_full_val_all_high[i], i]
    y_array_2_high[i] = deaths_2_cumulative_high[i_full_val_all_high[i], i]

y_array_running_1_high[0] = y_array_1_high[0]
y_array_running_1_high[-1] = y_array_1_high[-1]
y_array_running_2_high[0] = y_array_2_high[0]
y_array_running_2_high[-1] = y_array_2_high[-1]

for i in range(1, n_ens-1):
    y_array_running_1_high[i] = np.mean(y_array_1_high[i-1:i+2])
    y_array_running_2_high[i] = np.mean(y_array_2_high[i-1:i+2])


# Set up everything for the low exchange
y_array_1_low = np.zeros(n_ens)
y_array_2_low = np.zeros(n_ens)
y_array_running_1_low = np.zeros(n_ens)
y_array_running_2_low = np.zeros(n_ens)

for i in range(0,n_ens):
    x_array[i] = np.float(i)+1.0
    y_array_1_low[i] = deaths_1_cumulative_low[i_full_val_all_low[i], i]
    y_array_2_low[i] = deaths_2_cumulative_low[i_full_val_all_low[i], i]

y_array_running_1_low[0] = y_array_1_low[0]
y_array_running_1_low[-1] = y_array_1_low[-1]
y_array_running_2_low[0] = y_array_2_low[0]
y_array_running_2_low[-1] = y_array_2_low[-1]

for i in range(1, n_ens-1):
    y_array_running_1_low[i] = np.mean(y_array_1_low[i-1:i+2])
    y_array_running_2_low[i] = np.mean(y_array_2_low[i-1:i+2])


# Make the diagram
fig=plt.figure(figsize=(7.0, 3.5))
mpl.rcParams['axes.labelsize']=9
mpl.rcParams['xtick.labelsize']=9
mpl.rcParams['ytick.labelsize']=9

# Individual deaths for Nation One and Nation Two
ax1=plt.subplot(1,2,1)
ax1.plot(x_array, y_array_running_1_high, color='red', lw=2.0)
ax1.plot(x_array, y_array_running_2_high, color='orange', lw=2.0)
# ax1.plot(x_array, y_array_running_1_high+y_array_running_2_high, color='green', lw=2.0)

ax1.plot(x_array, y_array_running_1_low, color='red', lw=2.0, linestyle='--')
ax1.plot(x_array, y_array_running_2_low, color='orange', lw=2.0, linestyle='--')
# ax1.plot(x_array, y_array_running_1_low+y_array_running_2_low, color='green', lw=2.0, linestyle='--')

ax1.set_ylabel('Total Deaths')
ax1.set_xlabel('Percentage vaccinated before\nswapping to/from Nation Two')

y_top1 = 150000.0
ax1.set_ylim([0.0, y_top1])
ax1.text(12.0, 0.9*y_top1, 'Nation one', color='red', fontsize=10)
ax1.text(12.0, 0.83*y_top1, 'Nation two', color='orange', fontsize=10)
ax1.text(12.0, 0.11*y_top1, 'Continuous line, '+r'$f_{1}=f_{2}=0.2$', color='dimgray', fontsize=10)
ax1.text(12.0, 0.04*y_top1, 'Dashed line, '+r'$f_{1}=f_{2}=0.05$', color='dimgray', fontsize=10)
ax1.text(-3, 1.05*y_top1, 'a', fontweight='bold' ,fontsize=10)

# Combined deaths for Nation One and Nation Two
ax2=plt.subplot(1,2,2)
ax2.plot(x_array, y_array_running_1_high+y_array_running_2_high, color='black', lw=2.0)
ax2.plot(x_array, y_array_running_1_low+y_array_running_2_low, color='black', lw=2.0, linestyle='--')
ax2.set_ylabel('Total Deaths (Nation One plus Nation Two)')
ax2.set_xlabel('Percentage vaccinated before\nswapping to/from Nation Two')

y_top2 = 180000.0
ax2.text(12.0, 0.11*y_top2, 'Continuous line, '+r'$f_{1}=f_{2}=0.2$', color='dimgray', fontsize=10)
ax2.text(12.0, 0.04*y_top2, 'Dashed line, '+r'$f_{1}=f_{2}=0.05$', color='dimgray', fontsize=10)
ax2.set_ylim([0.0, y_top2])
ax2.text(-3, 1.05*y_top2, 'b', fontweight='bold' ,fontsize=10)

plt.subplots_adjust(wspace=0.53, hspace=0.4, right=0.97, bottom = 0.17)
plt.savefig('figureS1.jpg', dpi=300)
sys.exit()
