# Supplementary material for: Optimal COVID-19 Vaccine Sharing Between Two Nations That Also Have Extensive Travel Exchanges
Source: Front Public Health. 2021 Aug 12;9:633144. doi: 10.3389/fpubh.2021.633144 (PMC8387873; doi:10.3389/fpubh.2021.633144)
Supplement: Supplementary file 1 [file Data_Sheet_1.zip › supplemental_data_zip/python_code/figureS2/figureS2_make_data.py]

# This is the same as "top_level.py", except here placed in a loop trying different sharing times.
# C. Huntingford (25th September 2020).  
import os, sys
import numpy as np
sys.path.insert(0, '../modules')
import odes_main
import pickle

# Set some of the invariant model parameters 
flag_forward = True                       # Model is operating in forward mode

beta_1 = 0.25                             # Transmission rate, nation one ()
beta_2 = 0.25                             # Transmission rate, nation two ()

gamma = 0.2                               # Recovery rate, both countries (/day)
sigma = 0.0                               # Fraction returning to susceptible (zero implies immunity) (/day)
alpha = 0.005                             # Death rate (/day)

Q = 0.8*1E6                               # Number of vaccines produced (/day)

flag_exchange_high = False                # High is f=0.2, low is f=0.05

# Set the initial conditions
S_1_initial = 49.0 * 1E6                  # Number susceptible, nation one, time t=0 (People)
S_2_initial = 49.0 * 1E6                  # Number susceptible, nation two, time t=0 (People)

I_1_initial = 0.2 * 1E6                   # Number infected, nation one, time t=0 (People)
I_2_initial = 0.2 * 1E6                   # Number infected, nation two, time t=0 (People)

R_1_initial = 0.8 * 1E6                   # Number recovered, nation one, time t=0 (People)
R_2_initial = 0.8 * 1E6                   # Number recovered, nation two, time t=0 (People)

V_1_initial = 0.0                         # Number vaccinated, nation one, time t=0 (People)
V_2_initial = 0.0                         # Number vaccinated, nation two, time t=0 (People)


# Set up number of ensembles, their differences, and initialise associated arrays
n_ens = 99                                # 1-98% switching from country one to country two 

n_time = 100
d_time = 1.0                              # Timestepping
S_1_array = np.zeros((n_time+1, n_ens)) ; S_2_array = np.zeros((n_time+1, n_ens))
I_1_array = np.zeros((n_time+1, n_ens)) ; I_2_array = np.zeros((n_time+1, n_ens))
R_1_array = np.zeros((n_time+1, n_ens)) ; R_2_array = np.zeros((n_time+1, n_ens))
V_1_array = np.zeros((n_time+1, n_ens)) ; V_2_array = np.zeros((n_time+1, n_ens))
nu_array = np.zeros((n_time+1, n_ens))             # "nu" pathway 
deaths_1 = np.zeros((n_time+1, n_ens))             # Daily deaths (People/day)
deaths_1_cumulative = np.zeros((n_time+1, n_ens))  # Total daily deaths (People/day)
deaths_2 = np.zeros((n_time+1, n_ens))             # Daily deaths (People/day)
deaths_2_cumulative = np.zeros((n_time+1, n_ens))  # Total daily deaths (People/day)

i_full_val_all = np.zeros(n_time+1)

S_1_array[0, :] = S_1_initial         ; S_2_array[0, :] = S_2_initial 
I_1_array[0, :] = I_1_initial         ; I_2_array[0, :] = I_2_initial 
R_1_array[0, :] = R_1_initial         ; R_2_array[0, :] = R_2_initial 
V_1_array[0, :] = V_1_initial         ; V_2_array[0, :] = V_2_initial 

for i_ens in range(0, n_ens):
    print 'i_ens = ',i_ens
    t=0                                       # Start time (days)
    one_complete = False ; two_complete = False ; unphysical = []
    for i_time in range(1, n_time+1):
        # Update the main forward ODEs
        S_1_in = S_1_array[i_time-1, i_ens] ; S_2_in = S_2_array[i_time-1, i_ens]
        I_1_in = I_1_array[i_time-1, i_ens] ; I_2_in = I_2_array[i_time-1, i_ens]
        R_1_in = R_1_array[i_time-1, i_ens] ; R_2_in = R_2_array[i_time-1, i_ens]
        V_1_in = V_1_array[i_time-1, i_ens] ; V_2_in = V_2_array[i_time-1, i_ens]

        N_1_in = S_1_in + I_1_in + R_1_in + V_1_in
        N_2_in = S_2_in + I_2_in + R_2_in + V_2_in

        t = t+d_time

        if flag_exchange_high:
            f_1 = 0.2            # Fraction of nation one in nation two
            f_2 = 0.2            # Fraction of nation two in nation one
        else:
            f_1 = 0.05           # Fraction of nation one in nation two
            f_2 = 0.05           # Fraction of nation two in nation one

        i_change = 0
        # Switch once X% of the population are vaccinated. Then come back again to nation one.
        if i_change == 0 and V_1_in > np.float(i_ens+1)*0.01*N_1_in: 
            i_change=1
        if i_change == 1 and V_2_in > np.float(i_ens+1)*0.01*N_2_in:
            i_change=2

        if i_change == 0: 
            nu = 1.0 
            nu_array[i_time-1, i_ens] = nu
        elif i_change == 1:
            nu = 0.0 
            nu_array[i_time-1, i_ens] = nu
        elif i_change == 2:
            nu = 1.0 
            nu_array[i_time-1, i_ens] = nu
        else:
            print 'Should not be here' ; sys.exit()

        # Override if all vaccinated
        if V_1_in > 0.99*N_1_in:
            one_complete = True
        if V_2_in > 0.99*N_2_in:
            two_complete = True

        if one_complete:
            nu = 0.0                                # This is a numerical check, so here physically unrealistic
            nu_array[i_time-1, i_ens] = nu
        if two_complete:
            nu = 1.0
            nu_array[i_time-1, i_ens] = nu
        if one_complete and two_complete:
            unphysical.append(i_time)

        S_1_out, S_2_out, I_1_out, I_2_out, R_1_out, R_2_out, V_1_out, V_2_out = \
            odes_main.odes_main(S_1_in, S_2_in, I_1_in, I_2_in, R_1_in, R_2_in, V_1_in, V_2_in, N_1_in, N_2_in,\
            beta_1, beta_2, f_1, f_2, gamma, sigma, alpha, Q, nu, d_time)

        S_1_array[i_time, i_ens] = S_1_out ; S_2_array[i_time, i_ens] = S_2_out
        I_1_array[i_time, i_ens] = I_1_out ; I_2_array[i_time, i_ens] = I_2_out
        R_1_array[i_time, i_ens] = R_1_out ; R_2_array[i_time, i_ens] = R_2_out
        V_1_array[i_time, i_ens] = V_1_out ; V_2_array[i_time, i_ens] = V_2_out

        deaths_1[i_time] = alpha*I_1_out
        deaths_1_cumulative[i_time, i_ens] = deaths_1_cumulative[i_time-1, i_ens]+deaths_1[i_time, i_ens]
        deaths_2[i_time] = alpha*I_2_out
        deaths_2_cumulative[i_time, i_ens] = deaths_2_cumulative[i_time-1, i_ens]+deaths_2[i_time, i_ens]

        if i_time == n_time:
            nu_array[i_time, i_ens] = nu_array[i_time-1, i_ens]

    if len(unphysical) == 0:
        i_full_vac = n_time + 1-1 
    else:
        i_full_vac = unphysical[0] 

    i_full_val_all[i_ens] = i_full_vac 


if flag_exchange_high:
    pickle.dump([deaths_1_cumulative, deaths_2_cumulative, i_full_val_all], open ('top_level_loop_high.p', 'wb'))
else:
    pickle.dump([deaths_1_cumulative, deaths_2_cumulative, i_full_val_all], open ('top_level_loop_low.p', 'wb'))

sys.exit()
