# Supplementary material for: Optimal COVID-19 Vaccine Sharing Between Two Nations That Also Have Extensive Travel Exchanges
Source: Front Public Health. 2021 Aug 12;9:633144. doi: 10.3389/fpubh.2021.633144 (PMC8387873; doi:10.3389/fpubh.2021.633144)
Supplement: Supplementary file 1 [file Data_Sheet_1.zip › supplemental_data_zip/python_code/figureS5/README]

"figureS5_make_data.py" makes the data ready for plotting.
This file needs to be run twice, for the two f travel values. 

Run twice (for different f values) with:
"flag_exchange_high = True" and "flag_exchange_high = False"

The code produces two data files of "top_level_loop_high.p" and "top_level_loop_low.p".

The .p files are then turned in to a plot with "figureS5.py"
