# Supplementary material for: Optimal COVID-19 Vaccine Sharing Between Two Nations That Also Have Extensive Travel Exchanges
Source: Front Public Health. 2021 Aug 12;9:633144. doi: 10.3389/fpubh.2021.633144 (PMC8387873; doi:10.3389/fpubh.2021.633144)
Supplement: Supplementary file 1 [file Data_Sheet_1.zip › supplemental_data_zip/python_code/modules/odes_main.py]

def odes_main(S_1_in, S_2_in, I_1_in, I_2_in, R_1_in, R_2_in, V_1_in, V_2_in, N_1_in, N_2_in,\
              beta_1, beta_2, f_1, f_2, gamma, sigma, alpha, Q, nu, d_time):
    # This code calculates the forward ODEs
    import numpy as np

    ### Nation One ###
    # Update S_1
    factor_1 = (1.0-f_1)*S_1_in
    factor_2 = (1.0-f_1)*N_1_in + f_2*N_2_in
    factor_3 = (1.0-f_1)*I_1_in + f_2*I_2_in
    term_1 = (-beta_1 * (factor_1/factor_2) * factor_3) 

    factor_4 = f_1*S_1_in
    factor_5 = f_1*N_1_in + (1.0-f_2)*N_2_in
    factor_6 = (1.0-f_2)*I_2_in + f_1*I_1_in
    term_2 = (-beta_2 * (factor_4/factor_5) * factor_6) 

    term_3 = sigma*R_1_in

    factor_7 = nu*Q
    factor_8 = S_1_in
    factor_9 = S_1_in + R_1_in
    term_4 = -factor_7 * (factor_8/factor_9)

    S_1_out = S_1_in + d_time*(term_1 + term_2 + term_3 + term_4)

    # Update I_1
    term_1 = beta_1 * (factor_1/factor_2) * factor_3

    term_2 = beta_2 * (factor_4/factor_5) * factor_6

    term_3 = -gamma * I_1_in

    term_4 = -alpha * I_1_in

    I_1_out = I_1_in + d_time*(term_1 + term_2 + term_3 + term_4)

    # Update R_1
    term_1 = gamma * I_1_in

    term_2 = -sigma * R_1_in

    factor_10 = R_1_in
    term_3 = -factor_7 * (factor_10/factor_9) 

    R_1_out = R_1_in + d_time*(term_1 + term_2 + term_3)

    # Update V_1
    V_1_out = V_1_in + d_time * factor_7


    ### Nation Two ###
    # Update S_2
    factor_11 = (1.0-f_2)*S_2_in
    factor_12 = (1.0-f_2)*N_2_in + f_1*N_1_in
    factor_13 = (1.0-f_2)*I_2_in + f_1*I_1_in
    term_1 = (-beta_2 * (factor_11/factor_12) * factor_13) 

    factor_14 = f_2*S_2_in
    factor_15 = f_2*N_2_in + (1.0-f_1)*N_1_in
    factor_16 = (1.0-f_1)*I_1_in + f_2*I_2_in
    term_2 = (-beta_1 * (factor_14/factor_15) * factor_16) 

    term_3 = sigma*R_2_in

    factor_17 = (1.0-nu)*Q
    factor_18 = S_2_in
    factor_19 = S_2_in + R_2_in
    term_4 = -factor_17 * (factor_18/factor_19)

    S_2_out = S_2_in + d_time*(term_1 + term_2 + term_3 + term_4)

    # Update I_2
    term_1 = beta_2 * (factor_11/factor_12) * factor_13

    term_2 = beta_1 * (factor_14/factor_15) * factor_16

    term_3 = -gamma * I_2_in

    term_4 = -alpha * I_2_in

    I_2_out = I_2_in + d_time*(term_1 + term_2 + term_3 + term_4)

    # Update R_2
    term_1 = gamma * I_2_in

    term_2 = -sigma * R_2_in

    factor_20 = R_2_in
    term_3 = -factor_17 * (factor_20/factor_19) 

    R_2_out = R_2_in + d_time*(term_1 + term_2 + term_3)

    # Update V_2
    V_2_out = V_2_in + d_time * factor_17

    return S_1_out, S_2_out, I_1_out, I_2_out, R_1_out, R_2_out, V_1_out, V_2_out
